# Supplementary material for: Associations between intestinal lactic acid bacteria species and feeding habits of zoo animals
Source: Microbiome Res Rep. 2024 Jun 17;3(3):35. doi: 10.20517/mrr.2024.08 (PMC11480720; doi:10.20517/mrr.2024.08)
Supplement: Supplementary file 1 [file mrr-3-3-35-SupplementaryMaterials.xlsx]

## Sheet: Supplementary Table 1
Supplementary Table 1. Isolated bacterial species from animals on MRS and LBS agar
Host animal						Number of isolates	Highest homology species of 16S rRNA gene	Isolation medium
Species	Abbreviation in this study	Individual name	Sex	Birthday	Age at sampling
Panthera onca (Jaguar)	JA	Uzuki Sasuke	male	2016-04-21	2 years	5	Ligilactobacillus salivarius (4/5)*	MRS
							Enterococcus faecium (1/5)
						4	Ligilactobacillus salivarius (4/4)	LBS
Panthera tigris (Tiger)	TG	Unknown	Unknown	Unknown	Unknown	3	Ligilactobacillus salivarius	MRS
							Ligilactobacillus saerimneri
							Enterococcus faecium
						2	Ligilactobacillus salivarius	LBS
							Ligilactobacillus saerimneri
Panthera leo (Lion)	LI	Unknown	female	Unknown	Unknown	3	Ligilactobacillus saerimneri	MRS
							Ligilactobacillus murinus
							Enterococcus faecium
						5	Ligilactobacillus salivarius (4/5)	LBS
							Enterococcus faecium / Enterococcus faecalis
Puma concolor (Puma)	PU	Pyuta	male	2008-08-30	9 years	3	Ligilactobacillus salivarius	MRS
							Ligilactobacillus saerimneri
							Enterococcus faecium
						3	Ligilactobacillus saerimneri (2/3)	LBS
							Ligilactobacillus salivarius
Ursus maritimus (Polar bear)	PB	Peace	female	1999-12-02	19 years	2	Streptococcus gallolyticus (Streptococcus sp.)	MRS
							Streptococcus lutetiensis
						3	Streptococcus gallolyticus (Streptococcus sp.)	LBS
							Ligilactobacillus agilis
							Ligilactobacillus saerimneri
Ursus thibetanus (Asian black bear)	AB	Iriko	female	1996-01-14	22 years	3	Ligilactobacillus animalis	MRS
						1	Ligilactobacillus animalis	LBS
Helarctos malayanus （Sun bear）	SB	Shain	male	2009-09-25	8 years	4	Ligilactobacillus animalis	MRS
							Ligilactobacillus murinus / Ligilactobacillus animalis (3/4)
						1	Ligilactobacillus murinus / Ligilactobacillus animalis	LBS
Tapirus terrestris (South American tapir)	ST	Moon	male	2005-01-01	13 years	2	Limosilactobacillus equigenerosi / Ligilactobacillus equi	MRS
							Streptococcus sp.
Tapirus indicus （Malayan tapir）	MT	Dan	male	2005-09-22	13 years	1	Limosilactobacillus gorillae	MRS
						1	Weissella confusa	LBS
Equus caballus (Horse, f. Noma-uma)	HO	Unknown	Unknown	Unknown	Unknown	4	Ligilactobacillus equi (3/4)	MRS
							Ligilactobacillus hayakitensis
						2	Ligilactobacillus salivarius	LBS
Giraffa camelopardalis (Giraffe)	GI	Unknown	Unknown	Unknown	Unknown	1	Streptococcus infantarius	LBS
Trichechus manatus (West Indian manatee)	MA	Neal	female	1992-08-08	26 years	3	Lactococcus garvieae (2/3)	MRS
		Berg	male	1989-12-15	29 years		Enterococcus faecalis
Aonyx cinerea (Asian small-clawed otter)	SO	Unknown	Unknown	Unknown	Unknown	6	Streptococcus infantarius (3/6)	MRS
							Enterococcus faecalis (3/6)
Otaria flavescens (South American sealion)	SL	Unknown	Unknown	Unknown	Unknown	3	Enterococcus faecalis (2/3)	MRS
							Enterococcus sp.
Phoca vitulina (Harbor seal)	HS	Unknown	Unknown	Unknown	Unknown	3	Enterococcus faecalis	MRS
							Enterococcus hirae
							Enterococcus faecium
Phoca sibirica (Baikal seal)	BS	Unknown	Unknown	Unknown	Unknown	2	Lactococcus garvieae	MRS
Zalophus californianus (California sea lion)	CL	Unknown	Unknown	Unknown	Unknown	0	No colony formation
Tursiops truncatus (Bottlenose Dolphin)	DO	Unknown	Unknown	Unknown	Unknown	3	Enterococcus faecalis	MRS
Nyctereutes procyonoides viverrinus (Raccoon dog)	RD	Unknown	Unknown	Unknown	Unknown	5	Streptococcus infantarius (3/5)	MRS
							Streptococcus lutetiensis (2/5)
Meles anakuma (Japanese badger)	BA	Unknown	Unknown	Unknown	Unknown	1	Enterococcus faecium	MRS
*Number of identified bacterial species in the total number of isolated bacteria.

## Sheet: Supplementary Table 2
Supplementary Table 2. Diet of host animals
Animal		Contents of diet (percentage of total volume)
		Meat	Fish	Plant	Others	Details
Panthera onca (Jaguar)	JA	100	0	0	0	Chicken with/without entrails (100%)
Panthera tigris (Tiger)	TG	100	0	0	0	Chicken with/without entrails (100%)
Panthera leo (Lion)	LI	100	0	0	0	Chicken with/without entrails (50-64%), horse meat (50-36%)
Puma concolor (Puma)	PU	100	0	0	0	Chicken with/without entrails (100%)
Ursus maritimus (Polar bear)	PB	58.8	0	17.6	23.6	Chicken (58.8%), sausage* (11.8%), solid feed for bear (11.8%) , apple (17.6%)
Ursus thibetanus (Asian black bear)	AB	0	0	37.5	62.5	Solid feed for bear (50%), apple (21.9%), Chinese cabbage (15.6%), sausage* (12.5%)
Helarctos malayanus (Sun bear)	SB	0	0	60	40	Solid feed for bear (40%), steamed potato (26.7%), apple (26.7%), banana (6.6%)
Tapirus terrestris (South American tapir)	ST	0	0	93.9	6.1	Italian ryegrass (44.1%), leaves and branch of "Kashi"(26.4%), sweet potato (6.2%), hay cube (6.2%), apple (4.4%), pellet for glass-eating animals (3.5%), bread (2.6%), carrot (2.6%), banana (2.2%), steamed potato (1.8%)
Tapirus indicus （Malayan tapir）	MT	0	0	93.7	6.3	Leaves and branch of "Kashi"(31.3%), Italian ryegrass (10.4%), oat hay (10.4%), hay cube (9.9%), apple (9.4%), carrot (8.3%), sweet potato (7.8%), pellet for glass-eating animals (6.3%), banana (6.3%)
Equus caballus (Horse, f. Noma-uma)	HO	0	0	81.5	18.5	Oat hay (74.1%), compound feeds (18.5%), carrot (7.4%),
Giraffa camelopardalis (Giraffe)	GI	0	0	80.6	19.4	Lucerne hay (39%), leaves and branch of "Kashi"(39%), compound feeds (17.5%), carrot (1.9%), pellet for giraffe (1.9%), apple (0.8%)
Trichechus manatus (West Indian manatee)	MA	0	0	98	2	Cabbage (50%), leaves of broccoli (20%), Chinese cabbage (10%), lettuce (10%), carrot (8%), pellet for glass-eating animals (2%)
Aonyx cinerea (Asian small-clawed otter)	SO	0	75	0	25	A (Tobe Zoological Park): Spratelloides gracilis (75%), dry cat food (25%) B, C (New Yashima Aquarium): Trachurus japonicus, dry cat food
Zalophus californianus (California sea lion)	CL	0	100	0	0	Trachurus japonicus
Otaria flavescens (South American sealion)	SL	0	100	0	0	Trachurus japonicus, Sardinops melanostictus
Phoca vitulina (Harbor seal)	HS	0	100	0	0	Trachurus japonicus, Sardinops melanostictus, Ammodytes personatus
Phoca sibirica (Baikal seal)	BS	0	100	0	0	Trachurus japonicus, Ammodytes personatus
Tursiops truncatus (Bottlenose Dolphin)	DO	0	100	0	0	Trachurus japonicus, Sardinops melanostictus
Nyctereutes procyonoides viverrinus (Raccoon dog)	RD	13.4	0	62.5	24.1	Banana (40.1%), horse meat (13.4%), pellet for bear (13.4%), apple (13.4%), bread (10.7%), steamed potato (5%), kiwi fruit (2.7%), steamed carrot (1.3%)
Meles anakuma (Japanese badger)	BA	13.4	0	62.5	24.1	Banana (40.1%), horse meat (13.4%), pellet for bear (13.4%), apple (13.4%), bread (10.7%), steamed potato (5%), kiwi fruit (2.7%), steamed carrot (1.3%)
*Zoo food sausage for meat-eating animals (Nosan Corporation, Yokohama, Japan)

## Sheet: Supplementary Table 3
Supplementary Table 3. Availabilities of sugars by isolated Lactobacillus species
Species	L. salivarius								L. saerimneri							L. equi		L. animalis			L. murinus	L. hayakitensis	L. agilis
Host	TG	TG	JA	JA	LI	PU	PU	HO	TG	TG	LI	PU	PU	PU	PB	HO	ST	AB	AB	SB	LI	HO	PB
Strain	TOB0014	TOB0018	TOB0007	TOB0001	TOB0034	TOB0054	TOB0059	TOB0028	TOB0015	TOB0020	TOB0030	TOB0055	TOB0058	TOB0060	TOB1106	TOB0022	TOB0046	TOB0038	TOB0045	TOB1202	TOB0031	TOB0024	TOB1105
JCM No.	JCM36432	JCM36434	JCM36431	JCM36430	JCM36441	JCM36445	JCM36448	JCM36438	JCM36433	JCM36435	JC36439	JCM36446	JCM36447	JCM36449	JCM36451	JCM36436	JCM36444	JCM36442	JCM36443	JCM36453	JCM36440	JCM36437	JCM36450
DDBJ Accession No. for 16S rRNA gene	LC760625	LC760626	LC760629	LC760630	LC760631	LC760637	LC760638	LC760639	LC760627	LC760628	LC760632	LC760634	LC760635	LC760636	LC760643	LC760640	LC760642	LC760646	LC760647	LC760645	LC760633	LC760641	LC760644
Glycerol
Erythritol
L-Arabinose
D-Ribose
D-Galactose
D-Glucose
D-Fructose
D-Mannose
L-Rhamnose
Dulcitol
D-Mannitol
D-Sorbitol
N-Acetyl Glucosamine
Amygdalin
Areutin
Esculin ferric citrate
Salicin
D-Cellobiose
D-Maltose
D-Lactose
D-Melibiose
D-Sucrose
D-Trehalose
Inulin
D-Melezitose
D-Rafinose
Starch
Glycogen
Xylitol
Gentibiose
D-Turanose
D-Tagatose
D-Arabitol
Gluconate
No strain was available for the following sugars: D-Arabinose, D-Xylose, L-Xylose, D-Adonitol, Methyl-βD-Xylopyranoside, L-Sorbose, Inositol, Methyl-αD-Mannopyranoside, Methyl-αD-Glucopyranoside, D-Lyxose, D-Fucose, L-Fucose, L-Arabitol, 2-Keto Gluconate and 5-Keto Gluconate. None of the strains grew in the sugar-free control.

## Sheet: Supplementary Table 4-1
Supplementary Table 4-1. Fecal flora of zoo animals - Phylum level
Phylum	Carnivores					Herbivores							Piscivores								Omnivores
	JA	TG	LI	PU	PB	SB	HO	GI	MT	ST	MA		SO			SL	HS	BS	CL	DO	AB	BA	RD
											A	B	A	B	C
Bacillota	58.011	78.315	43.5806	57.989	50.3081	95.1415	50.0976	56.1206	50.6935	8.07134	83.2915	65.8971	54.2536	64.5331	10.3717	39.4551	49.3087	71.0772	80.398	0.312595	100	67.2206	29.0119
Bacteroidota	0	3.37243	6.78674	1.6116	26.7026	0	40.5932	39.559	27.9702	83.1237	10.5985	26.948	0.198312	0	0	9.83871	17.1666	14.4567	5.04337	12.1338	0	0	53.1343
Spirochaetota	0	0	0	0	0	0	1.30459	0	3.15177	0.211647	0.900564	1.36432	0	0	0	0	0	0	0	0.196006	0	0	0.167162
Proteobacteria	0	0	6.08831	4.01468	9.52694	4.85849	2.19254	2.93546	6.69919	1.01303	0.161959	0.154484	41.1201	35.3671	86.0417	8.37246	3.12018	3.20349	0.964579	73.9684	0	32.7794	6.29179
Actinobacteriota	30.4252	11.29	5.66442	29.4514	0	0	0.627555	0.0854094	0.35744	0.396581	2.39379	1.04668	3.80267	0.0897845	3.42978	0.0519683	0.996136	1.5514	1.172	0.236558	0	0	3.42914
Fusobacteriota	11.5637	7.02256	37.88	6.93327	13.4624	0	0	0	0	0	0	0	0.506637	0	0.0900206	42.2818	29.4083	9.70743	12.2784	0	0	0	6.63076
Synergistota	0	0	0	0	0	0	0	0	0.0382168	1.69934	1.95419	0.63356	0	0	0	0	0	0	0	0	0	0	0
Verrucomicrobiota	0	0	0	0	0	0	4.88243	0.545306	5.07385	4.69321	0.491217	3.19731	0	0	0	0	0	0	0	5.58109	0	0	0.0487556
Planctomycetota	0	0	0	0	0	0	0	0.402081	0.143875	0.213702	0	0.336741	0	0	0	0	0	0	0	3.48079	0	0	0
Chloroflexi	0	0	0	0	0	0	0	0	0	0	0.0925481	0.227387	0.0289507	0	0	0	0	0	0	1.29938	0	0	0
Average value for each feeding habit
Bacillota	57.6407					58.4733							46.2137								65.4108
Bacteroidota	7.69467					32.6847							7.35468								17.7114
Proteobacteria	0					2.19278							31.5198								13.0237
Actinobacteriota	15.3662					0.701065							1.41629								1.14305
Fusobacteriota	15.3724					0							11.7841								0.0162519
Verrucomicrobiota	0					2.69762							0.697636								0

## Sheet: Supplementary Table 4-2
Supplementary Table 4-2. Fecal flora of zoo animals - Order level
	Carnivores					Herbivores							Piscivores								Omnivores
Order	JA	TG	LI	PU	PB	SB	HO	GI	MT	ST	MA		SO			SL	HS	BS	CL	DO	AB	BA	RD
											A	B	A	B	C
Erysipelotrichales	8.02934	0.761193	0	4.42605	0.91301	0	3.34349	3.99848	0.989142	0	8.76537	20.7356	1.86877	0	0.0334362	0	0.163045	4.55537	4.65029	0	6.87595	27.0354	2.17311
Lachnospirales	0.204054	5.07063	1.6322	7.67268	6.3672	0	18.6652	2.73573	7.28143	0	22.9288	5.74543	0.0275031	0	0.0501543	5.69981	10.6761	6.38461	17.5147	0	10.4725	0.113396	7.16939
Oscillospirales	0	0	0	0	0	0	17.0742	33.5935	20.6618	2.71442	3.82473	13.9852	0	0	0	0.452867	18.9467	45.6302	32.8958	0	0	0	7.5873
Bacteroidales	0	3.37243	6.78674	1.6116	26.7026	0	40.5932	39.559	27.9702	83.1237	10.5985	26.948	0	0	0	9.83871	17.1666	14.4567	5.04337	0	0	0	53.1343
Enterobacterales	0	0	4.26604	3.54344	9.48516	4.85849	1.46082	1.89872	5.45602	1.01303	0	0	33.1862	35.2314	84.2387	8.33906	0.855426	0.132391	0.300252	11.3447	0	32.7794	5.98533
Peptostreptococcales-Tissierellales	49.7584	29.3649	17.387	45.8877	12.0004	0	4.24706	9.93903	0.834026	1.42605	27.243	4.97301	2.72426	3.9146	9.79424	9.79788	13.794	9.15922	21.4731	0	60.557	35.266	8.30238
Coriobacteriales	29.9748	10.7286	5.66442	28.9151	0	0	0.593704	0.0854094	0.35744	0.396581	2.39379	1.04668	0	0	0	0	0.996136	1.5514	1.1604	0	0	0	3.42682
Micrococcales	0	0	0	0.536333	0	0	0	0	0	0	0	0	3.10786	0.0498803	1.94702	0	0	0	0.011604	0	0	0	0.00232169
Clostridiales	0.0173254	43.1183	24.5614	0.00260356	27.5693	11.5849	1.67435	0	0.27651	0	10.8869	1.43375	0.552958	60.1077	0.489969	23.2558	3.12465	1.15796	3.50585	0.250076	22.0533	4.80581	1.22818
Christensenellales	0	0	0	0	0	0	4.84337	1.77914	1.2072	0	6.43921	12.2077	0	0	0	0	0.600809	1.50665	0.0812277	0	0	0	1.9804
Fusobacteriales	11.5637	7.02256	37.88	6.93327	13.4624	0	0	0	0	0	0	0	0.506637	0	0.0900206	42.2818	29.4083	9.70743	12.2784	0	0	0	6.63076
Synergistales	0	0	0	0	0	0	0	0	0.0382168	1.69934	1.95419	0.63356	0	0	0	0	0	0	0	0	0	0	0
Lactobacillales	0	0	0	0	3.42677	83.2019	0	0	14.7337	0	0	0	44.9488	0.510774	0	0.202305	0.0580707	0	0	0.062519	0	0	0
Kordiimonadales	0	0	0	0	0	0	0	0	0	0	0	0	0	0	0	0	0	0	0	20.4708	0	0	0
Flavobacteriales	0	0	0	0	0	0	0	0	0	0	0	0	0.198312	0	0	0	0	0	0	8.52455	0	0	0
Staphylococcales	0	0	0	0	0	0.354717	0	0	0	0	0	0	2.76334	0	0	0	0	0	0	0	0	0	0
Pseudomonadales	0	0	0	0.471244	0	0	0	0	0.0606973	0	0	0	6.70498	0.125698	1.24614	0	0	0	0	13.2642	0	0	0.306464
Eubacteriales	0	0	0	0	0	0	0	0	0.0786817	3.84868	0	0.0885248	0	0	0	0	0	0	0	0	0	0	0
Opitutales	0	0	0	0	0	0	0.0807229	0	0.406897	0	0	1.71148	0	0	0	0	0	0	0	4.59261	0	0	0
Other	0.24063	0.359619	0	0	0.0313288	0	5.59071	1.7095	4.33649	4.28636	0.953957	3.33443	0.425575	0.00997606	0.509259	0.0519683	0.580707	0.531429	0.417742	10.7854	0	0	1.07727

## Sheet: Supplementary Table 4-3
	Supplementary Table 4-3. Fecal flora of zoo animals - Family level
	Family	Carnivores					Herbivores							Piscivores								Omnivores
		JA	TG	LI	PU	PB	SB	HO	GI	MT	ST	MA		SO			SL	HS	BS	CL	DO	AB	BA	RD
												A	B	A	B	C
	Erysipelotrichaceae	7.65395	0.713244	0	4.42605	0.895108	0	1.63008	3.963	0.667671	0	1.52704	0.852268	1.86877	0	0.0334362	0	0	4.55537	4.65029	0	6.87595	27.0354	0
	Lachnospiraceae	0.204054	5.07063	1.6322	7.67268	6.3672	0	18.6652	2.37044	7.28143	0	22.8167	5.74543	0.0275031	0	0.0501543	5.69981	10.6761	6.38461	17.5147	0	10.4725	0.113396	7.16939
	Ruminococcaceae	0	0	0	0	0	0	0.817644	4.03001	8.93375	0.649324	0.535711	2.02913	0	0	0	0.452867	4.75286	21.6618	7.42653	0	0	0	2.82086
	Succinivibrionaceae	0	0	0	0	0	0	1.46082	1.89346	0.0112402	1.01303	0	0	0	0	0	0	0.451165	0.132391	0.300252	0	0	0	5.98533
	Prevotellaceae	0	0	0	0	0	0	3.5466	8.21902	10.3635	50.2096	0.596223	0.859211	0	0	0	0	0.955933	0	0	0	0	0	32.0417
	Peptostreptococcaceae	49.2348	29.3649	17.387	45.8877	12.0004	0	0	8.51861	0	0	25.5397	1.48236	1.96141	3.9146	9.79424	9.79788	13.0346	9.02497	21.2352	0	60.557	35.266	7.69177
	Oscillospiraceae	0	0	0	0	0	0	8.88993	19.7545	7.785	0.768504	1.21202	5.71419	0	0	0	0	14.0375	18.9879	25.3474	0	0	0	4.12333
	Coriobacteriaceae	29.0084	10.7286	5.33406	16.0067	0	0	0	0	0	0	0	0	0	0	0	0	0	0	0.536683	0	0	0	3.40825
	UCG-010	0	0	0	0	0	0	6.46564	6.14817	0.989142	0.160276	0.0925481	0.727292	0	0	0	0	0	0	0	0	0	0	0
	Clostridiaceae	0.0173254	43.1183	24.5614	0.00260356	27.5693	11.5849	1.67435	0	0.27651	0	10.8869	1.43375	0.552958	60.1077	0.489969	23.2558	3.12465	1.15796	3.50585	0.250076	22.0533	4.80581	1.22818
	Bacteroidaceae	0	3.37243	6.78674	1.6116	26.0596	0	0.00260396	6.07458	0	2.36099	0.186876	0.477339	0	0	0	9.83871	14.9621	10.8784	4.93748	0	0	0	20.1639
	Eggerthellaceae	0.783491	0	0.330362	12.9084	0	0	0.593704	0.0854094	0.166356	0.396581	1.72638	1.04668	0	0	0	0	0.759386	0.923008	0.623713	0	0	0	0.00232169
	Rikenellaceae	0	0	0	0	0	0	4.09864	12.2609	4.23982	20.3448	7.74556	17.1617	0	0	0	0	1.24852	3.57829	0.105886	0	0	0	0
	Christensenellaceae	0	0	0	0	0	0	4.84337	1.77914	1.2072	0	6.43921	12.2077	0	0	0	0	0.600809	1.50665	0.0812277	0	0	0	1.9804
	Fusobacteriaceae	11.5637	7.02256	37.88	6.93327	13.4624	0	0	0	0	0	0	0	0.506637	0	0.0900206	42.2818	29.4083	9.70743	12.2784	0	0	0	6.63076
	Enterobacteriaceae	0	0	4.26604	3.54344	3.59088	4.85849	0	0.00262798	5.39307	0	0	0	25.0394	31.8974	84.1088	8.33906	0.404261	0	0	0	0	32.7794	0
	Paludibacteraceae	0	0	0	0	0	0	0.484337	1.07222	0.112402	0	0.226031	6.24881	0	0	0	0	0	0	0	0	0	0	0
	p-251-o5	0	0	0	0	0	0	4.18978	0.00131399	0.269766	4.33979	0	0.866154	0	0	0	0	0	0	0	0	0	0	0
	Enterococcaceae	0	0	0	0	0.380421	0.850943	0	0	0.107906	0	0	0	12.718	0	0	0	0	0	0	0	0	0	0
	Kordiimonadales;f__uncultured	0	0	0	0	0	0	0	0	0	0	0	0	0	0	0	0	0	0	0	19.3218	0	0	0
	Carnobacteriaceae	0	0	0	0	0	0	0	0	0	0	0	0	31.0626	0.245411	0	0.0408322	0	0	0	0	0	0	0
	Pasteurellaceae	0	0	0	0	0	0	0	0	0.0517051	0	0	0	5.3443	0	0	0	0	0	0	0	0	0	0
	Aeromonadaceae	0	0	0	0	0	0	0	0	0	0	0	0	2.76479	3.23025	0.127315	0	0	0	0	0	0	0	0
	Monoglobaceae	0	0	0	0	0	0	0	2.4795	0.209069	0	0	0.0503376	0	0	0	0	0	0	0	0	0	0	0
	Moraxellaceae	0	0	0	0.471244	0	0	0	0	0.0606973	0	0	0	5.90739	0.125698	1.24486	0	0	0	0	0	0	0	0
	vadinBE97	0	0	0	0	0	0	0	0.132713	0.298991	3.25073	0.167298	0.133655	0	0	0	0	0	0	0	0	0	0	0.0487556
	Lactobacillaceae	0	0	0	0	0	41.0623	0	0	3.77672	0	0	0	0.0318458	0	0	0	0	0	0	0.062519	0	0	0
	Colwelliaceae	0	0	0	0	0	0	0	0	0	0	0	0	0	0	0	0	0	0	0	10.6265	0	0	0
	Bacteroidales_BS11_gut_group	0	0	0	0	0	0	16.1706	0	5.46276	0	0	0	0	0	0	0	0	0	0	0	0	0	0
	Erysipelatoclostridiaceae	0.375383	0.0479492	0	0	0.0179022	0	1.71341	0.0354778	0.321471	0	7.23833	19.8834	0	0	0	0	0.163045	0	0	0	0	0	2.17311
	Eubacteriaceae	0	0	0	0	0	0	0	0	0.0786817	3.84868	0	0.0885248	0	0	0	0	0	0	0	0	0	0	0
	Streptococcaceae	0	0	0	0	3.04635	41.2887	0	0	10.8491	0	0	0	0.0390834	0.107741	0	0.161473	0.0580707	0	0	0	0	0	0
	Flavobacteriaceae	0	0	0	0	0	0	0	0	0	0	0	0	0.108565	0	0	0	0	0	0	8.16464	0	0	0
	Puniceicoccaceae	0	0	0	0	0	0	0.0807229	0	0.406897	0	0	1.71148	0	0	0	0	0	0	0	4.48109	0	0	0
	Alcaligenaceae	0	0	0	0	0	0	0	0	0	0	0	0	0	0	0	0	0	0	0	13.6038	0	0	0
	Other	1.15695	0.561405	0	0	0.725038	0	11.6267	4.71854	9.67111	1.29248	2.30658	2.93	6.00727	0.311253	2.55144	0.0983686	0.580707	0.531429	0.417742	15.4963	0	0	2.54225
	Family unclassified bacteria	0.00192504	0	0	0	0	0	0.809833	6.25328	0.730616	3.03497	0.631819	0.225651	0.742585	0.00997606	0.0218621	0	0.247917	0.658226	0.00290099	32.4896	0.041198	0	0.0116085

## Sheet: Supplementary Table 4-4
	Supplementary Table 4-4. Fecal flora of zoo animals - Genus level
	Genus	Carnivores					Herbivores							Piscivores								Omnivores
		JA	TG	LI	PU	PB	SB	HO	GI	MT	ST	MA		SO			SL	HS	BS	CL	DO	AB	BA	RD
												A	B	A	B	C
	Prevotellaceae_UCG-003	0	0	0	0	0	0	0.41403	3.16803	3.56541	2.59319	0	0	0	0	0	0	0	0	0	0	0	0	0.28789
	Romboutsia	0	0.363615	0.327345	0.882606	2.97922	0	0	2.40592	0	0	0	0	0	0	2.65046	0	1.11898	1.36307	0	0	29.7738	7.20062	0
	Prevotella	0	0	0	0	0	0	2.32274	0	4.17688	11.955	0.115685	0	0	0	0	0	0	0	0	0	0	0	0.243778
	UCG-005	0	0	0	0	0	0	4.02833	18.568	1.86813	0.189044	0.38799	3.50627	0	0	0	0	10.3835	11.8126	16.3094	0	0	0	3.51504
	Collinsella	29.0084	10.7286	5.33406	16.0067	0	0	0	0	0	0	0	0	0	0	0	0	0	0	0.536683	0	0	0	3.40825
	UCG-010	0	0	0	0	0	0	6.46564	6.14817	0.989142	0.160276	0.0925481	0.727292	0	0	0	0	0	0	0	0	0	0	0
	Paeniclostridium	7.69053	8.67081	9.65139	36.3092	5.79135	0	0	0.00394197	0	0	0	0	0	3.9146	4.42901	9.56774	0	0	0	0	12.862	0.161994	0
	Alloprevotella	0	0	0	0	0	0	0	0	0.130387	0	0	0	0	0	0	0	0.955933	0	0	0	0	0	8.0911
	Fournierella	0	0	0	0	0	0	0	0	0	0	0	0	0	0	0	0	2.36303	3.61931	0.736851	0	0	0	0
	Bacteroides	0	3.37243	6.78674	1.6116	26.0596	0	0.00260396	6.07458	0	2.36099	0.186876	0.477339	0	0	0	9.83871	14.9621	10.8784	4.93748	0	0	0	20.1639
	Rikenellaceae_RC9_gut_group	0	0	0	0	0	0	3.55962	4.31515	1.57813	18.7297	7.1529	16.4344	0	0	0	0	0	0	0	0	0	0	0
	Christensenellaceae_R-7_group	0	0	0	0	0	0	4.84337	1.77914	1.2072	0	6.43921	12.2077	0	0	0	0	0.600809	1.50665	0.0812277	0	0	0	1.9804
	Clostridium_sensu_stricto_1	0.0154003	43.1183	24.5614	0.00260356	24.9124	0.388679	1.66914	0	0	0	7.79184	1.43375	0.552958	58.3081	0.205761	20.8616	3.12465	1.15796	3.50585	0.250076	21.9586	4.80581	0.687221
	Peptoclostridium	0.148228	0.00399576	0.018102	0.0130178	0	0	0	0	0	0	0	0	0	0	0	0	1.58801	1.7099	21.2352	0	0	0	7.58033
	Sarcina	0	0	0	0	1.64551	11.1962	0.00520793	0	0.27651	0	0	0	0	1.79968	0.00128601	2.39425	0	0	0	0	0.0123594	0	0.540955
	Fusobacterium	11.5637	7.02256	37.88	6.93327	13.4624	0	0	0	0	0	0	0	0.506637	0	0.0900206	42.2818	29.4083	8.82358	12.2784	0	0	0	6.63076
	Plesiomonas	0	0	0	0	2.24821	0	0	0	0	0	0	0	8.33201	31.0036	13.0054	0	0	0	0	0	0	0	0
	Blautia	0.204054	0.0779174	0	0	0.00298369	0	0	0	0.143875	0	0.215352	1.58997	0	0	0	0	2.61542	0.811128	4.90557	0	0	0	0
	Negativibacillus	0	0	0	0	0	0	0	0.00131399	0	0	0	0	0	0	0	0	0	1.90569	5.13765	0	0	0	0.434157
	NK4A214_group	0	0	0	0	0	0	4.37726	0.278566	0.364184	0.57946	0.62292	0.782837	0	0	0	0	0.911263	2.74478	2.17864	0	0	0	0
	Terrisporobacter	0.98177	2.69914	0.571722	0	0.711611	0	0	0	0	0	25.5237	1.48236	0	0	0.388374	0	0	0	0	0	16.6028	8.45067	0
	[Eubacterium]_coprostanoligenes_group	0	0	0	0	0	0	0.153634	0.124829	1.90635	0.117125	1.75307	5.4625	0	0	0	0	0	3.69949	0	0	0	0	0.053399
	Prevotellaceae_NK3B31_group	0	0	0	0	0	0	0	0	0.458602	33.9909	0	0	0	0	0	0	0	0	0	0	0	0	0
	Alistipes	0	0	0	0	0	0	0	7.37675	0.0854259	0.365758	0.0124584	0	0	0	0	0	1.24852	3.57829	0.105886	0	0	0	0
	Prevotella_9	0	0	0	0	0	0	0	0	0	0	0.0569527	0.0416587	0	0	0	0	0	0	0	0	0	0	16.0267
	Ruminococcus	0	0	0	0	0	0	0	2.22984	7.85469	0.160276	0.240269	1.2324	0	0	0	0	0	0	0	0	0	0	1.3698
	p-251-o5	0	0	0	0	0	0	4.18978	0.00131399	0.269766	4.33979	0	0.866154	0	0	0	0	0	0	0	0	0	0	0
	Enterococcus	0	0	0	0	0.380421	0.850943	0	0	0.107906	0	0	0	12.718	0	0	0	0	0	0	0	0	0	0
	RF39	0	0	0	0	0	0	0	0	1.0341	0	1.76019	4.39326	0	0	0	0	0	0	0	0	0	0	0
	Atopostipes	0	0	0	0	0	0	0	0	0	0	0	0	29.2778	0	0	0	0	0	0	0	0	0	0
	Escherichia-Shigella	0	0	3.97339	3.54344	1.34266	4.85849	0	0	5.09183	0	0	0	16.7074	0.893855	71.0905	8.3372	0.404261	0	0	0	0	32.7646	0
	Aeromonas	0	0	0	0	0	0	0	0	0	0	0	0	2.76479	3.23025	0.127315	0	0	0	0	0	0	0	0
	Akkermansia	0	0	0	0	0	0	4.80171	0	0	0	0.124584	0	0	0	0	0	0	0	0	0	0	0	0
	Faecalitalea	0	0	0	0	0	0	0	0	0	0	0	0	0	0	0	0	0	4.51435	4.65029	0	0	0	0
	Psychrobacter	0	0	0	0.119764	0	0	0	0	0	0	0	0	5.79014	0.125698	0.864198	0	0	0	0	0	0	0	0
	Turicibacter	0	0	0	0	0.889141	0	0	3.8697	0	0	0	0	0.062244	0	0	0	0	0.0410226	0	0	6.87595	27.0354	0
	Ligilactobacillus	0	0	0	0	0	40.9623	0	0	1.02061	0	0	0	0	0	0	0	0	0	0	0	0	0	0
	BD1-7_clade	0	0	0	0	0	0	0	0	0	0	0	0	0	0	0	0	0	0	0	1.83333	0	0	0
	Thalassotalea	0	0	0	0	0	0	0	0	0	0	0	0	0	0	0	0	0	0	0	9.53161	0	0	0
	Bacteroidales_BS11_gut_group	0	0	0	0	0	0	16.1706	0	5.46276	0	0	0	0	0	0	0	0	0	0	0	0	0	0
	Lachnospiraceae_NK3A20_group	0	0	0	0	0	0	0	0	0	0	8.32043	1.48756	0	0	0	0	0	0	0	0	0	0	0
	Edwardsiella	0	0	0	0	5.84356	0	0	0	0	0	0	0	0	0	0	0	0	0	0	0	0	0	0
	Faecalibacterium	0	0	0	0	0	0	0	0	0	0	0	0	0	0	0	0	1.88953	13.4927	1.35911	0	0	0	0.00928678
	Streptococcus	0	0	0	0	3.04635	41.2887	0	0	10.8491	0	0	0	0	0	0	0	0	0	0	0	0	0	0
	Erysipelatoclostridium	0.375383	0.0479492	0	0	0.0179022	0	0	0	0	0	0	0	0	0	0	0	0	0	0	0	0	0	2.17311
	Cellulosilyticum	0	0	0	0	1.098	0	0	0	0	0	10.9189	0	0	0	0	0	0	0	0	0	6.84711	0	0
	Catenisphaera	7.08414	0.713244	0	4.42605	0	0	0	0	0.206821	0	0	0	0	0	0	0	0	0	0	0	0	0	0
	Lentimonas	0	0	0	0	0	0	0	0	0	0	0	0	0	0	0	0	0	0	0	4.4642	0	0	0
	Asteroleplasma	0	0	0	0	0	0	0	0	0.128139	0	7.13154	18.6683	0	0	0	0	0	0	0	0	0	0	0
	Hwangdonia	0	0	0	0	0	0	0	0	0	0	0	0	0	0	0	0	0	0	0	1.85191	0	0	0
	Others	1.72869	0.561405	0.294158	0.890416	1.23227	0.432075	11.3064	6.62514	16.8851	11.1454	5.39805	5.74717	8.58967	0.556664	3.78472	0.564227	3.00404	3.87477	2.23811	31.0551	0.317225	0	4.71768
	Genus unclassifeid bacteria	41.1997	22.62	8.21077	29.2614	2.71815	0	15.2957	13.0414	3.63734	2.33839	6.40184	12.9611	3.30762	0.167598	2.03447	6.15453	19.1544	15.4394	12.8412	36.3371	2.27413	19.5351	5.45598
	DNA was extracted from the feces, and bacterial flora was analyzed by 16S rRNA gene amplicon sequences. The values of the top five species of each host and species with an occupancy rate of 1% or more are shown.
